# Supplementary material for: Association of Genetic Variants in IL6 Gene (rs1800795) with the Concentration of Inflammatory Markers (IL-6, hs-CRP) and Superoxide Dismutase in the Blood of Patients with Acute Pancreatitis—Preliminary Findings
Source: Genes (Basel). 2022 Feb 1;13(2):290. doi: 10.3390/genes13020290 (PMC8872489; doi:10.3390/genes13020290)
Supplement: Supplementary file 1 [file genes-13-00290-s001.zip]

Archive with 1 entries (1 files):
- genes-1555338-supplementary.pdf
